# Supplementary material for: Quaternary Ammonium Palmitoyl Glycol Chitosan (GCPQ) Loaded with Platinum-Based Anticancer Agents—A Novel Polymer Formulation for Anticancer Therapy
Source: Pharmaceuticals (Basel). 2023 Jul 19;16(7):1027. doi: 10.3390/ph16071027 (PMC10386324; doi:10.3390/ph16071027)
Supplement: Supplementary file 1 [file pharmaceuticals-16-01027-s001.zip]

Archive with 1 entries (1 files):
- pharmaceuticals-2490417-supplementary.pdf
